# Supplementary material for: An Effective Strategy to Maintain the CALPHAD Atomic Mobility Database of Multicomponent Systems and Its Application to Hcp Mg–Al–Zn–Sn Alloys
Source: Materials (Basel). 2021 Dec 31;15(1):283. doi: 10.3390/ma15010283 (PMC8746026; doi:10.3390/ma15010283)
Supplement: Supplementary file 1 [file materials-15-00283-s001.zip]

Archive with 1 entries (1 files):
- materials-1455510-supplementary.pdf
